# Supplementary material for: Does suture number matter in transvaginal cervical cerclage? A propensity score-weighted cohort study
Source: Arch Gynecol Obstet. 2026 May 2;313(1):190. doi: 10.1007/s00404-026-08444-w (PMC13135575; doi:10.1007/s00404-026-08444-w)
Supplement: Supplementary file 1 — Supplementary file1 (XLSX 35 KB) [file 404_2026_8444_MOESM1_ESM.xlsx]

## Sheet: Sheet1
Cerclage Type	AGE	BMI	GRAVIDA (numbers)	PARITE (numbers)	ALIVE (numbers)	ABORTUS (numbers)	PRIOR CERVICAL SURGERY	PRIOR PRETERM BIRTH	LLETZ/CONIZATION	PREGNANCY STATUS	CONCEPTION STATUS	PRECERCLAGE CERVICAL LENGTH (mm)	PRECERCLAGE CERVICAL FUNNELING	CERVICAL DILATION AT DIAGNOSIS	PRECERCLAGE PROLAPSED MEMBRANES BEYOND THE EXTERNAL OS	SURGICAL TECHNIQUE	SUTERE NO	SUTURE TYPE	PERIOPERATIVE COMPLICATIONS	GESTATIONAL AGE AT CERCLAGE (week)	GESTATIONAL AGE AT DELIVERY	TERM/PRETERM	GESTATIONAL AGE AT DELIVERY (terms)	DELIVERY MODE	LATENCY PERIOD FROM DIAGNOSIS TO DELIVERY (days)	C-SECTIONS ENDICATIONS (<33+6)/Reason of giving birth	CHORIOAMNIONITIS	ATONIA	REST PLACENTA	ADMISSION TO NICU	apgar1	apgar5	PERINATAL MORTALITY	GENDER	BIRTH WEIGHT (gr)	INTENSIVE CARE 2	JAUNDICE 2		apgarr1	apgarr5	PERINATAL MORTALITY 2	BIRTH WEIGHT 2	GENDER 2
Emergency Cerclage	30	28.3	1	0	0	0	NO	NO	NO	Twin pregnancy	Natural conception	20	NO	NO	NO	Double Stitch	Two	Monofilament	NO	23+3	37	Term	1	Vaginal delivery	95	Elective induction / Elective delivery	NO	NO	NO	NO	9	10	NO	BOY	2800	NO			8	9	NO	2400	BOY
Emergency Cerclage	28	29.6	1	0	0	0	NO	NO	NO	Twin pregnancy	Assisted reproductive techniques	20	NO	NO	NO	Double Stitch	Two	Monofilament	NO	19+1	28+2	Preterm	4	Vaginal delivery	64	Premature rupture of membranes (PROM / PPROM)	NO	NO	NO	YES	6	8	NO	BOY	1200	YES	YES		5	8	NO	1100	BOY
Emergency Cerclage	30	30.9	1	0	0	0	NO	NO	NO	Twin pregnancy	Assisted reproductive techniques	8	YES	YES	YES	Double Stitch	Two	Monofilament	NO	22+4	34+5	Preterm	2	Vaginal delivery	85	Elective induction / Elective delivery	NO	NO	NO	YES	8	9	NO	GIRL	1730	YES	YES		9	9	NO	2380	BOY
Emergency Cerclage	30	28.7	1	0	0	0	NO	NO	NO	Twin pregnancy	Natural conception	15.3	YES	NO	NO	Double Stitch	Two	Monofilament	NO	24+6	34+3	Preterm	2	Vaginal delivery	67	Elective induction / Elective delivery	NO	NO	NO	YES	9	10	NO	BOY	2440	YES			9	10	NO	2680	BOY
Emergency Cerclage	32	28	1	0	0	0	NO	NO	NO	Twin pregnancy	Assisted reproductive techniques	13.8	NO	NO	NO	Double Stitch	Two	Monofilament	NO	21+2	28+5	Preterm	4	Vaginal delivery	52	Premature rupture of membranes (PROM / PPROM)	YES	NO	NO	YES	3	6	NO	GIRL	800	YES			3	6		1035	GIRL
Emergency Cerclage	35	35.9	10	5	2	6	NO	YES	NO	Singleton pregnancy	Natural conception	16	YES	YES	YES	Double Stitch	Two	Monofilament	NO	22	26	Preterm	5	Cesarean section	28	Premature rupture of membranes (PROM / PPROM)	NO	NO	YES	YES	4	6	YES	BOY	550
Emergency Cerclage	33	33.1	1	0	0	0	NO	NO	NO	Twin pregnancy	Natural conception	15	NO	NO	NO	Double Stitch	Two	Monofilament	NO	21+4	35+4	Preterm	2	Vaginal delivery	98	Elective induction / Elective delivery	NO	NO	NO	YES	5	7	NO	GIRL	2200	YES			4	7	NO	2700	GIRL
Emergency Cerclage	29	31.6	1	0	0	0	NO	NO	NO	Singleton pregnancy	Natural conception	8	YES	YES	YES	Double Stitch	Two	Monofilament	NO	22+4	26+6	Preterm	5	Vaginal delivery	30	Premature rupture of membranes (PROM / PPROM)	NO	NO	NO	YES	4	6	NO	GIRL	870	YES
Emergency Cerclage	35	29.8	1	0	0	0	NO	NO	NO	Singleton pregnancy	Natural conception	14	YES	NO	NO	Double Stitch	Two	Monofilament	NO	21+4	38+3	Term	1	Cesarean section	118	Spontaneous labor	NO	NO	NO	NO	9	10	NO	GIRL	2585
Emergency Cerclage	26	31.6	1	0	0	0	NO	NO	NO	Singleton pregnancy	Natural conception	17	YES	YES	YES	Double Stitch	Two	Monofilament	NO	22+4	37+1	Term	1	Cesarean section	102	Spontaneous labor	NO	NO	NO	NO	9	10	NO	BOY	3315
Emergency Cerclage	33	24.2	1	0	0	0	NO	NO	NO	Singleton pregnancy	Natural conception	20	NO	NO	NO	Double Stitch	Two	Monofilament	NO	22+1	39+0	Term	1	Vaginal delivery	118	Spontaneous labor	NO	NO	NO	NO	8	10	NO	GIRL	3235
Emergency Cerclage	35	27.3	2	1	1	0	NO	NO	NO	Singleton pregnancy	Natural conception	20	NO	NO	NO	Double Stitch	Two	Monofilament	NO	16+3	37+1	Term	1	Cesarean section	145	Spontaneous labor	NO	NO	NO	NO	9	10	NO	BOY	2815
Emergency Cerclage	33	19.5	1	0	0	0	NO	NO	NO	Singleton pregnancy	Natural conception	20	YES	YES	YES	Double Stitch	Two	Monofilament	NO	17+1	39	Term	1	Cesarean section	153	Spontaneous labor	NO	NO	NO	NO	9	10	NO	BOY	3200
Emergency Cerclage	46	19.8	1	0	0	0	NO	NO	NO	Twin pregnancy	Natural conception	15	NO	NO	NO	Double Stitch	Two	Monofilament	NO	26+2	34+2	Preterm	2	Vaginal delivery	56	Hypertensive disorders (Preeclampsia / Eclampsia / HELLP)	NO	NO	NO	NO	3	7	NO	GIRL	2370	NO			4	7	NO
Emergency Cerclage	34	25.9	1	0	0	0	NO	NO	NO	Twin pregnancy	Natural conception	15	YES	NO	NO	Double Stitch	Two	Monofilament	NO	24+6	34	Preterm	2	Vaginal delivery	64	Premature rupture of membranes (PROM / PPROM)	NO	NO	NO	NO	5	7	NO	GIRL	2350	NO			5	7	NO	2200	BOY
Emergency Cerclage	28	32.3	1	0	0	0	NO	NO	NO	Singleton pregnancy	Natural conception	22	YES	NO	NO	Double Stitch	Two	Monofilament	NO	21+6	36	Preterm	2	Vaginal delivery	99	Premature rupture of membranes (PROM / PPROM)	NO	NO	NO	NO	8	9	NO	BOY	3220
Emergency Cerclage	35	26.7	3	0	0	2	NO	NO	NO	Singleton pregnancy	Natural conception	22	YES	NO	NO	Double Stitch	Two	Monofilament	NO	16+1	38+1	Term	1	Vaginal delivery	154	Spontaneous labor	NO	NO	NO	NO	6	9	NO	GIRL	3410
Emergency Cerclage	33	35	1	0	0	0	NO	NO	NO	Twin pregnancy	Natural conception	21	YES	NO	NO	Double Stitch	Two	Monofilament	NO	19+5	36	Preterm	2	Vaginal delivery	114	Multiple pregnancy	NO	NO	NO	NO	9	10	NO	BOY	2690	NO			9	10	NO	3080	BOY
Emergency Cerclage	40	30.1	4	0	0	2	NO	NO	YES	Singleton pregnancy	Natural conception	5	NO	NO	NO	Double Stitch	Two	Monofilament	YES	17+2	27+2	Preterm	5	Cesarean section	70	Elective induction / Elective delivery	NO	NO	NO	NO	2	5	NO	GIRL	960
Emergency Cerclage	39	27.9	1	0	0	0	NO	NO	NO	Singleton pregnancy	Natural conception	12	YES	NO	NO	Double Stitch	Two	Monofilament	NO	19+4	38+2	Term	1	Cesarean section	131	Spontaneous labor	NO	NO	NO	NO	9	10	NO	BOY	3150
Emergency Cerclage	35	27	1	0	0	0	NO	NO	NO	Twin pregnancy	Natural conception	13	YES	NO	NO	Double Stitch	Two	Monofilament	NO	26+5	34	Preterm	2	Vaginal delivery	51	Hypertensive disorders (Preeclampsia / Eclampsia / HELLP)	NO	YES	NO	NO	8	9	NO	GIRL	2450	NO			7	9	NO	2700	BOY
Emergency Cerclage	32	33.8	1	0	0	0	NO	NO	NO	Singleton pregnancy	Natural conception	23	NO	NO	NO	Double Stitch	Two	Monofilament	NO	17+4	36+2	Preterm	2	Vaginal delivery	131	Elective induction / Elective delivery	NO	NO	NO	NO	8	9	NO	BOY	2640
Emergency Cerclage	34	46.6	1	0	0	0	NO	NO	NO	Singleton pregnancy	Natural conception	15	NO	NO	NO	Double Stitch	Two	Monofilament	NO	17+2	28+4	Preterm	4	Vaginal delivery	79	Hypertensive disorders (Preeclampsia / Eclampsia / HELLP)	NO	NO	NO	YES	7	9	NO	BOY	1480
Emergency Cerclage	29	27.7	1	0	0	0	NO	NO	NO	Twin pregnancy	Assisted reproductive techniques	20	NO	NO	NO	Double Stitch	Two	Monofilament	NO	20+0	34+0	Preterm	2	Vaginal delivery	98	Multiple pregnancy	NO	NO	NO	YES	8	9	NO	BOY	2250	YES			6	8	NO	1770	BOY
Emergency Cerclage	30	25.2	2	0	0	1	NO	NO	NO	Singleton pregnancy	Assisted reproductive techniques	24	NO	NO	NO	Double Stitch	Two	Monofilament	NO	16+5	30+2	Preterm	4	Vaginal delivery	95	Elective induction / Elective delivery	NO	NO	NO	YES	7	9	NO	BOY	1350
Emergency Cerclage	39	26.6	2	0	0	1	NO	NO	NO	Singleton pregnancy	Natural conception	29	NO	NO	NO	Double Stitch	Two	Monofilament	NO	20+0	38+0	Term	1	Vaginal delivery	126	Malpresentation (breech, transverse, oblique)	NO	NO	NO	NO	8	9	NO	GIRL	3470
Emergency Cerclage	36	26.6	1	0	0	0	NO	NO	NO	Twin pregnancy	Assisted reproductive techniques	5	YES	NO	YES	Double Stitch	Two	Monofilament	YES	22+3	24+0	Preterm	5	Cesarean section	11	Elective induction / Elective delivery	NO	NO	YES	NO	1	3	YES	BOY	520
Emergency Cerclage	28	24.2	1	0	0	0	NO	NO	NO	Singleton pregnancy	Natural conception	6	YES	NO	YES	Double Stitch	Two	Monofilament	NO	25+0	37+5	Term	1	Cesarean section	89	Spontaneous labor	NO	NO	NO	NO	9	10	NO	BOY	3170
Emergency Cerclage	30	28.3	2	0	0	1	NO	NO	NO	Twin pregnancy	Natural conception	3	YES	NO	NO	Single Stitch	One	Monofilament	NO	23+4	36+0	Preterm	2	Vaginal delivery	87	Multiple pregnancy	NO	NO	NO	NO	9	10	NO	BOY	3120
Emergency Cerclage	34	36.1	1	0	0	0	NO	NO	NO	Singleton pregnancy	Natural conception	16	NO	NO	NO	Single Stitch	One	Monofilament	NO	23+3	38+1	Term	1	Vaginal delivery	103	Spontaneous labor	NO	NO	NO	NO	9	10	NO	BOY	3070
Emergency Cerclage	33	30.9	4	0	0	3	NO	NO	NO	Singleton pregnancy	Natural conception	3	YES	YES	YES	Double Stitch	Two	Monofilament	NO	19+3	25+6	Preterm	5	Vaginal delivery	45	Elective induction / Elective delivery	NO	NO	NO	NO	1	3	YES	BOY	830
Emergency Cerclage	36	26.2	2	0	0	1	NO	NO	NO	Singleton pregnancy	Natural conception	24	YES	NO	NO	Double Stitch	Two	Monofilament	NO	18+5	36+4	Preterm	2	Vaginal delivery	125	Elective induction / Elective delivery	NO	NO	NO	NO	9	10	NO	GIRL	3320
Emergency Cerclage	34	34.4	10	0	0	9	NO	NO	NO	Singleton pregnancy	Assisted reproductive techniques	21	NO	NO	NO	Double Stitch	Two	Monofilament	NO	25+5	37+0	Term	1	Vaginal delivery	79	Elective induction / Elective delivery	NO	NO	NO	NO	8	9	NO	BOY	3005
Emergency Cerclage	28	35.3	1	0	0	0	NO	NO	NO	Twin pregnancy	Natural conception	2	YES	NO	NO	Double Stitch	Two	Monofilament	NO	22+5	37+5	Term	1	Vaginal delivery	105	Multiple pregnancy	NO	NO	NO	NO	9	10	NO	GIRL	3665	NO			9	10	NO	3475	BOY
Emergency Cerclage	27	32.8	1	0	0	0	NO	NO	NO	Twin pregnancy	Assisted reproductive techniques	23	NO	NO	NO	Double Stitch	Two	Monofilament	NO	20+0	29+4	Preterm	4	Vaginal delivery	67	Elective induction / Elective delivery	NO	NO	YES	YES	8	9	NO	BOY	1460	YES			4	4	NO	1550
Emergency Cerclage	36	35.6	1	0	0	0	NO	NO	NO	Singleton pregnancy	Natural conception	30	YES	YES	YES	Single Stitch	One	Monofilament	NO	23+3	39+1	Term	1	Cesarean section	110	Spontaneous labor	NO	NO	NO	NO	6	9	NO	GIRL	3720
Emergency Cerclage	38	27	3	1	1	0	NO	NO	NO	Singleton pregnancy	Natural conception	15	NO	NO	NO	Single Stitch	One	Monofilament	NO	23+5	39+1	Term	1	Vaginal delivery	108	Fetal distress (non-reassuring fetal status)	NO	NO	NO	NO	9	10	NO	GIRL	2835
Emergency Cerclage	31	36.3	2	0	0	1	NO	NO	NO	Singleton pregnancy	Natural conception	15	NO	NO	NO	Single Stitch	One	Monofilament	NO	17+2	38+2	Term	1	Cesarean section	147	Spontaneous labor	NO	NO	NO	NO	9	10	NO	GIRL	2940
Emergency Cerclage	34	22.1	3	1	1	1	NO	NO	NO	Singleton pregnancy	Natural conception	9	YES	NO	NO	Double Stitch	Two	Monofilament	NO	24+4	38+3	Term	1	Cesarean section	97	Spontaneous labor	NO	NO	NO	NO	9	10	NO	BOY	3260
Emergency Cerclage	32	27.2	4	0	0	3	NO	NO	NO	Singleton pregnancy	Assisted reproductive techniques	7	YES	NO	NO	Double Stitch	Two	Monofilament	NO	22+3	39+0	Term	1	Vaginal delivery	116	Cephalopelvic disproportion (CPD) / Arrest of labor	NO	NO	NO	NO	9	10	NO	BOY	3165
Emergency Cerclage	41	30.5	3	0	0	2	NO	NO	NO	Singleton pregnancy	Natural conception	16	YES	NO	NO	Double Stitch	Two	Monofilament	NO	23+0	39+0	Term	1	Cesarean section	112	Malpresentation (breech, transverse, oblique)	NO	NO	NO	NO	9	10	NO	BOY	3140
Emergency Cerclage	29	24.7	1	0	0	0	NO	NO	NO	Singleton pregnancy	Natural conception	23	YES	NO	NO	Double Stitch	Two	Monofilament	NO	21+3	38+4	Term	1	Cesarean section	120	Spontaneous labor	NO	NO	NO	NO	9	10	NO	BOY	2855
Emergency Cerclage	37	36.8	1	0	0	0	NO	NO	NO	Twin pregnancy	Assisted reproductive techniques	15	NO	NO	NO	Single Stitch	One	Monofilament	NO	22+2	36+5	Preterm	2	Cesarean section	101	Spontaneous labor	NO	NO	NO	NO	9	10	NO	BOY	3010
Emergency Cerclage	26	24.6	1	0	0	0	NO	NO	NO	Singleton pregnancy	Natural conception	12	YES	NO	NO	Single Stitch	One	Monofilament	NO	22+0	39+1	Term	1	Vaginal delivery	120	Cephalopelvic disproportion (CPD) / Arrest of labor	NO	NO	NO	NO	9	10	NO	GIRL	3360
Emergency Cerclage	30	39.7	1	0	0	0	NO	NO	NO	Singleton pregnancy	Natural conception	10	YES	YES	YES	Single Stitch	One	Monofilament	NO	22+2	37+0	Term	1	Cesarean section	103	Hypertensive disorders (Preeclampsia / Eclampsia / HELLP)	NO	NO	NO	NO	9	10	NO	GIRL	3360
Emergency Cerclage	38	34.9	1	0	0	0	NO	NO	NO	Twin pregnancy	Assisted reproductive techniques	23	YES	NO	NO	Double Stitch	Two	Monofilament	NO	26+5	36+0	Preterm	2	Vaginal delivery	65	Hypertensive disorders (Preeclampsia / Eclampsia / HELLP)	NO	NO	NO	NO	9	10	NO	GIRL	3110	NO			9	10	NO	2430	GIRL
Emergency Cerclage	30	34.9	1	0	0	0	NO	NO	NO	Singleton pregnancy	Natural conception	11	NO	NO	NO	Double Stitch	Two	Monofilament	NO	23+0	38+5	Term	1	Vaginal delivery	110	Malpresentation (breech, transverse, oblique)	NO	NO	NO	NO	9	10	NO	GIRL	2970
Emergency Cerclage	29	30	1	0	0	0	NO	NO	NO	Twin pregnancy	Assisted reproductive techniques	18	NO	NO	NO	Single Stitch	One	Monofilament	NO	21+4	30+3	Preterm	4	Vaginal delivery	62	Elective induction / Elective delivery	NO	NO	NO	NO	4	7	NO	BOY	895
Emergency Cerclage	34	23.2	1	0	0	0	NO	NO	NO	Singleton pregnancy	Natural conception	22	YES	NO	NO	Double Stitch	Two	Monofilament	NO	23+0	37	Term	1	Cesarean section	98	Elective induction / Elective delivery	NO	NO	NO	NO	7	8	NO	GIRL	2860
Emergency Cerclage	38	25.7	1	0	0	0	NO	NO	NO	Twin pregnancy	Assisted reproductive techniques	22	NO	NO	NO	Double Stitch	Two	Monofilament	NO	22+2	32+3	Preterm	3	Vaginal delivery	71	Hypertensive disorders (Preeclampsia / Eclampsia / HELLP)	NO	NO	NO	YES	6	8	NO	BOY	2100	YES			7	8	NO	1970
Emergency Cerclage	26	25.6	2	0	0	1	NO	NO	NO	Singleton pregnancy	Natural conception	21	NO	NO	NO	Single Stitch	One	Monofilament	NO	21+4	39+2	Term	1	Vaginal delivery	124	Cephalopelvic disproportion (CPD) / Arrest of labor	NO	NO	NO	NO	9	10	NO	GIRL	3250
Emergency Cerclage	31	22.8	2	0	0	1	NO	NO	NO	Singleton pregnancy	Natural conception	24	YES	NO	NO	Single Stitch	One	Monofilament	NO	22+1	39+0	Term	1	Vaginal delivery	118	Fetal distress (non-reassuring fetal status)	NO	NO	NO	NO	9	10	NO	BOY	3510
Emergency Cerclage	32	31.3	4	0	0	3	NO	NO	NO	Twin pregnancy	Natural conception	15	YES	NO	NO	Double Stitch	Two	Monofilament	NO	22+3	36+0	Preterm	2	Vaginal delivery	95	Multiple pregnancy	NO	NO	NO	NO	9	10	NO	GIRL	2585	NO			8	9	NO	2645
Emergency Cerclage	36	23.4	2	0	0	1	NO	NO	NO	Singleton pregnancy	Assisted reproductive techniques	32	YES	YES	YES	Single Stitch	One	Monofilament	NO	23+4	38+3	Term	1	Vaginal delivery	104	Placenta previa / placental abruption	NO	NO	NO	NO	9	10	NO	BOY	2850
Emergency Cerclage	31	33.3	1	0	0	0	NO	NO	NO	Singleton pregnancy	Natural conception	9	YES	NO	NO	Single Stitch	One	Monofilament	NO	20+0	38+0	Term	1	Vaginal delivery	126	Cephalopelvic disproportion (CPD) / Arrest of labor	NO	NO	NO	NO	9	10	NO	GIRL	3625
Emergency Cerclage	38	29.4	1	0	0	0	NO	NO	NO	Singleton pregnancy	Assisted reproductive techniques	24	YES	NO	NO	Single Stitch	One	Monofilament	NO	23+2	38+2	Term	1	Vaginal delivery	105	Placenta previa / placental abruption	NO	NO	NO	NO	9	10	NO	BOY	3265
Emergency Cerclage	39	23.1	1	0	0	0	NO	NO	NO	Singleton pregnancy	Assisted reproductive techniques	22	NO	NO	NO	Single Stitch	One	Monofilament	NO	24+0	35+4	Preterm	2	Vaginal delivery	81	Elective induction / Elective delivery	NO	NO	NO	YES	9	10	NO	BOY	2095
Emergency Cerclage	40	24	1	0	0	0	NO	NO	NO	Singleton pregnancy	Assisted reproductive techniques	23	YES	NO	NO	Single Stitch	One	Monofilament	NO	24+4	39+3	Term	1	Vaginal delivery	104	Placenta previa / placental abruption	NO	NO	NO	NO	9	10	NO	BOY	4060
Emergency Cerclage	22	22.8	1	0	0	0	NO	NO	NO	Singleton pregnancy	Natural conception	24	YES	YES	YES	Single Stitch	One	Monofilament	NO	24+1	38+0	Term	1	Cesarean section	97	Spontaneous labor	NO	NO	NO	NO	9	10	NO	BOY	3040
Emergency Cerclage	35	19.6	1	0	0	0	NO	NO	NO	Singleton pregnancy	Natural conception	24	YES	NO	NO	Single Stitch	One	Monofilament	NO	21+2	37	Term	1	Cesarean section	110	Malpresentation (breech, transverse, oblique)	NO	NO	NO	NO	9	10	NO	GIRL	3120
Emergency Cerclage	34	34.9	2	1	1	0	NO	NO	NO	Twin pregnancy	Assisted reproductive techniques	22	YES	YES	YES	Single Stitch	One	Monofilament	NO	26+0	29+4	Preterm	4	Vaginal delivery	25	Elective induction / Elective delivery	YES	NO	NO	YES	8	9	NO	GIRL	1685	YES			9	10	NO	1650	GIRL
Emergency Cerclage	30	19	1	0	0	0	NO	NO	YES	Singleton pregnancy	Natural conception	16	YES	NO	NO	Double Stitch	Two	Monofilament	NO	21+0	37+4	Term	1	Cesarean section	116	Spontaneous labor	NO	NO	NO	NO	8	10	NO	BOY	3285
Emergency Cerclage	23	31.1	1	0	0	0	NO	NO	NO	Singleton pregnancy	Natural conception	3	YES	YES	YES	Double Stitch	Two	Monofilament	NO	30+1	38+1	Term	1	Vaginal delivery	56	Placenta previa / placental abruption	NO	NO	NO	NO	9	10	NO	BOY	3175
Emergency Cerclage	38	21.8	1	0	0	0	NO	NO	NO	Twin pregnancy	Assisted reproductive techniques	5	YES	NO	NO	Double Stitch	Two	Monofilament	NO	19+2	36+2	Preterm	2	Vaginal delivery	119	Elective induction / Elective delivery	NO	NO	NO	NO	7	8	NO	GIRL	2220	NO			6	9	NO	2320	BOY
Emergency Cerclage	29	37.9	1	0	0	0	NO	NO	NO	Singleton pregnancy	Natural conception	22	NO	NO	NO	Double Stitch	Two	Monofilament	NO	22+4	38+1	Term	1	Vaginal delivery	109	Cephalopelvic disproportion (CPD) / Arrest of labor	NO	NO	NO	NO	9	10	NO	BOY	2810
Emergency Cerclage	22	29.4	1	0	0	0	NO	NO	NO	Singleton pregnancy	Assisted reproductive techniques	22	YES	NO	NO	Double Stitch	Two	Monofilament	NO	19+3	38	Term	1	Vaginal delivery	130	Cephalopelvic disproportion (CPD) / Arrest of labor	NO	NO	NO	NO	8	9	NO	GIRL	2970
Emergency Cerclage	40	25.2	1	0	0	0	NO	NO	NO	Singleton pregnancy	Assisted reproductive techniques	17	YES	NO	NO	Double Stitch	Two	Monofilament	NO	21+0	38+1	Term	1	Vaginal delivery	120	Cephalopelvic disproportion (CPD) / Arrest of labor	NO	NO	NO	NO	9	10	NO	BOY	3435
Emergency Cerclage	25	26.3	1	0	0	0	NO	NO	NO	Singleton pregnancy	Natural conception	25	YES	NO	NO	Double Stitch	Two	Monofilament	NO	16+6	39	Term	1	Vaginal delivery	155	Spontaneous labor	NO	NO	NO	NO	9	10	NO	GIRL	3450
Emergency Cerclage	30	24.4	2	0	0	1	NO	NO	NO	Singleton pregnancy	Natural conception	20	YES	YES	YES	Double Stitch	Two	Monofilament	NO	26+0	39	Term	1	Vaginal delivery	91	Spontaneous labor	NO	NO	NO	NO	9	10	NO	GIRL	3460
Emergency Cerclage	36	27.9	2	0	0	1	NO	NO	NO	Singleton pregnancy	Natural conception	14	YES	NO	NO	Double Stitch	Two	Monofilament	NO	15+3	25+6	Preterm	5	Vaginal delivery	73	Elective induction / Elective delivery	NO	NO	NO	NO	5	5	NO	BOY	850
Emergency Cerclage	28	27.9	1	0	0	0	NO	NO	NO	Twin pregnancy	Natural conception	5	YES	YES	YES	Double Stitch	Two	Monofilament	NO	17+5	33+3	Preterm	3	Vaginal delivery	110	Elective induction / Elective delivery	NO	NO	NO	YES	8	9	NO	GIRL	1600	YES			8	8	NO	1490	BOY
Emergency Cerclage	34	18.9	2	0	0	1	NO	NO	NO	Singleton pregnancy	Assisted reproductive techniques	20	YES	NO	NO	Double Stitch	Two	Monofilament	NO	19+5	38+5	Term	1	Vaginal delivery	133	Elective induction / Elective delivery	NO	NO	NO	NO	8	9	NO	GIRL	2635
Emergency Cerclage	35	21.8	2	1	1	0	NO	NO	NO	Singleton pregnancy	Natural conception	15	YES	NO	NO	Double Stitch	Two	Monofilament	NO	22+6	32	Preterm	3	Vaginal delivery	64	Elective induction / Elective delivery	NO	NO	NO	NO	8	9	NO	GIRL	2960
Prophylactic Cerclage	41	32.2	6	1	1	4	YES	YES	NO	Singleton pregnancy	Assisted reproductive techniques	32	NO	NO	NO	Double Stitch	Two	Monofilament	NO	14+0	37+1	Term	1	Cesarean section	162	Spontaneous labor	NO	NO	NO	NO	8	9	NO	BOY	3000
Prophylactic Cerclage	30	29.7	3	1	0	1	YES	NO	NO	Singleton pregnancy	Natural conception	33	NO	NO	NO	Double Stitch	Two	Monofilament	NO	14+1	37+1	Term	1	Cesarean section	161	Spontaneous labor	NO	NO	NO	NO	8	9	NO	GIRL	2890
Prophylactic Cerclage	32	25.2	2	0	0	1	YES	NO	NO	Singleton pregnancy	Natural conception	34	NO	NO	NO	Double Stitch	Two	Monofilament	NO	14+3	39	Term	1	Cesarean section	172	Spontaneous labor	NO	NO	NO	NO	8	9	NO	BOY	3265
Prophylactic Cerclage	27	27.5	3	1	0	1	YES	YES	NO	Singleton pregnancy	Natural conception	30	NO	NO	NO	Double Stitch	Two	Monofilament	NO	13+6	37+1	Term	1	Cesarean section	163	Spontaneous labor	NO	NO	NO	NO	9	10	NO	BOY	3165
Prophylactic Cerclage	34	24.8	3	1	0	0	NO	YES	NO	Singleton pregnancy	Natural conception	20.6	NO	NO	NO	Double Stitch	Two	Monofilament	NO	16+0	39+0	Term	1	Vaginal delivery	161	Spontaneous labor	NO	NO	NO	NO	9	10	NO	BOY	2815
Prophylactic Cerclage	32	34.1	3	1	1	0	NO	YES	NO	Singleton pregnancy	Natural conception	30	NO	NO	NO	Double Stitch	Two	Monofilament	NO	14+6	38+5	Term	1	Cesarean section	167	Elective induction / Elective delivery	NO	NO	NO	NO	9	10	NO	GIRL	3070
Prophylactic Cerclage	36	27.2	3	1	1	0	NO	YES	NO	Singleton pregnancy	Assisted reproductive techniques	30.5	NO	NO	NO	Double Stitch	Two	Monofilament	NO	15+3	26	Preterm	5	Cesarean section	74	Spontaneous labor	NO	NO	NO	YES	5	5	NO	BOY	850
Prophylactic Cerclage	28	28.3	3	2	1	0	YES	YES	NO	Singleton pregnancy	Natural conception	33.4	NO	NO	NO	Double Stitch	Two	Monofilament	NO	14+5	39+5	Term	1	Vaginal delivery	175	Spontaneous labor	NO	NO	NO	NO	9	10	NO	BOY	2835
Prophylactic Cerclage	28	26	1	0	0	0	NO	NO	NO	Singleton pregnancy	Natural conception	22.9	YES	YES	NO	Double Stitch	Two	Monofilament	NO	22+4	38	Term	1	Cesarean section	108	Spontaneous labor	NO	NO	NO	NO	8	9	NO	BOY	2790
Prophylactic Cerclage	34	31.3	3	0	0	0	YES	NO	NO	Singleton pregnancy	Assisted reproductive techniques	21	YES	YES	NO	Double Stitch	Two	Monofilament	NO	16+2	38	Term	1	Cesarean section	152	Spontaneous labor	NO	YES	NO	NO	6	9	NO	GIRL	3410
Prophylactic Cerclage	32	27.3	1	0	0	0	NO	NO	YES	Singleton pregnancy	Natural conception	18	YES	NO	NO	Double Stitch	Two	Monofilament	NO	17+4	36+3	Preterm	2	Cesarean section	132	Spontaneous labor	NO	NO	NO	NO	9	10	NO	BOY	2910
Prophylactic Cerclage	33	26	3	1	1	0	YES	YES	YES	Singleton pregnancy	Assisted reproductive techniques	38	NO	NO	NO	Double Stitch	Two	Monofilament	NO	13+2	38	Term	1	Cesarean section	173	Spontaneous labor	NO	NO	NO	NO	8	9	NO	GIRL	2990
Prophylactic Cerclage	41	31	2	1	0	0	YES	YES	NO	Twin pregnancy	Assisted reproductive techniques	36	NO	NO	NO	Double Stitch	Two	Monofilament	NO	15+0	36	Preterm	2	Cesarean section	147	Spontaneous labor	NO	NO	NO	NO	7	8	NO	GIRL	2450				7	8	NO	2460	BOY
Prophylactic Cerclage	33	32.8	2	1	0	0	YES	YES	NO	Singleton pregnancy	Assisted reproductive techniques	21	YES	YES	NO	Double Stitch	Two	Monofilament	NO	14	16	Preterm	6	Cesarean section	14	Spontaneous labor	NO	NO	NO	NO
Prophylactic Cerclage	33	42.6	1	0	0	0	NO	NO	NO	Singleton pregnancy	Natural conception	15	YES	YES	NO	Double Stitch	Two	Monofilament	NO	17+2	33+5	Preterm	3	Cesarean section	115	Spontaneous labor	NO	NO	NO	YES	7	9	NO	GIRL	1480
Prophylactic Cerclage	29	26	2	1	0	0	NO	YES	NO	Twin pregnancy	Assisted reproductive techniques	30	NO	NO	NO	Double Stitch	Two	Monofilament	NO	14+1	31+5	Preterm	4	Cesarean section	123	Spontaneous labor	NO	NO	NO	YES	8	9	NO	BOY	2070				7	9	NO	1770	BOY
Prophylactic Cerclage	29	26.3	3	1	0	1	NO	YES	NO	Singleton pregnancy	Assisted reproductive techniques	25	NO	NO	NO	Double Stitch	Two	Monofilament	NO	16+5	33	Preterm	3	Cesarean section	114	Spontaneous labor	NO	NO	NO	YES	7	9	NO	BOY	1350
Prophylactic Cerclage	30	28.3	3	1	0	1	NO	YES	NO	Singleton pregnancy	Assisted reproductive techniques	31.9	NO	NO	NO	Double Stitch	Two	Monofilament	NO	13+3	38+3	Term	1	Cesarean section	175	Spontaneous labor	NO	NO	NO	NO	9	10	NO	GIRL	3530
Prophylactic Cerclage	27	31.2	2	1	0	0	YES	YES	NO	Singleton pregnancy	Assisted reproductive techniques	32.7	NO	NO	NO	Double Stitch	Two	Monofilament	NO	13+5	37	Term	1	Cesarean section	163	Spontaneous labor	NO	NO	NO	NO	8	9	NO	GIRL	2970
Prophylactic Cerclage	29	36.2	3	2	0	0	YES	YES	NO	Singleton pregnancy	Assisted reproductive techniques	33	NO	NO	NO	Double Stitch	Two	Monofilament	NO	15+0	37+0	Term	1	Cesarean section	154	Spontaneous labor	NO	NO	NO	NO	8	9	NO	GIRL	2955
Prophylactic Cerclage	32	29.3	4	0	0	1	YES	YES	NO	Twin pregnancy	Assisted reproductive techniques	30.4	NO	NO	NO	Double Stitch	Two	Monofilament	NO	13+4	36+0	Preterm	2	Cesarean section	157	Spontaneous labor	NO	NO	NO	NO	7	9	NO	GIRL	2590				8	9	N	2645	GIRL
Prophylactic Cerclage	28	26.3	2	1	0	0	NO	YES	NO	Singleton pregnancy	Natural conception	30.5	NO	NO	NO	Double Stitch	Two	Monofilament	NO	12+5	34	Preterm	2	Cesarean section	149	Spontaneous labor	NO	NO	NO	NO	7	8	YES	GIRL	2430
Prophylactic Cerclage	31	24.2	6	5	3	2	YES	YES	NO	Singleton pregnancy	Natural conception	30.4	NO	NO	NO	Single Stitch	One	Monofilament	NO	13+3	38+1	Term	1	Cesarean section	173	Spontaneous labor	NO	NO	NO	NO	7	8	NO	BOY	2890
Prophylactic Cerclage	32	28.3	5	1	0	3	NO	YES	NO	Singleton pregnancy	Natural conception	39.9	NO	NO	NO	Double Stitch	Two	Monofilament	NO	13+6	38+0	Term	1	Cesarean section	169	Spontaneous labor	NO	NO	NO	NO	9	10	NO	GIRL	4065
Prophylactic Cerclage	32	31.2	1	0	0	0	NO	NO	NO	Singleton pregnancy	Assisted reproductive techniques	14.2	NO	NO	NO	Single Stitch	One	Monofilament	NO	23+0	38+3	Term	1	Cesarean section	108	Spontaneous labor	NO	NO	NO	NO	8	9	NO	GIRL	3420
Prophylactic Cerclage	27	28.3	2	0	0	1	NO	NO	NO	Singleton pregnancy	Natural conception	19.6	NO	NO	NO	Double Stitch	Two	Monofilament	NO	14+5	37+2	Term	1	Cesarean section	158	Spontaneous labor	NO	NO	NO	NO	7	8	NO	BOY	2790
Prophylactic Cerclage	38	34.5	1	0	0	0	NO	NO	YES	Singleton pregnancy	Assisted reproductive techniques	23.4	NO	NO	NO	Single Stitch	One	Monofilament	NO	14+3	38+2	Term	1	Cesarean section	167	Spontaneous labor	NO	NO	NO	NO	7	8	NO	BOY	3000
Prophylactic Cerclage	33	19.2	1	0	0	0	NO	NO	YES	Singleton pregnancy	Assisted reproductive techniques	19.9	NO	NO	NO	Double Stitch	Two	Monofilament	NO	19+5	38+5	Term	1	Cesarean section	133	Spontaneous labor	NO	NO	NO	NO	8	9	NO	GIRL	2835
Prophylactic Cerclage	26	26.3	1	0	0	0	NO	NO	NO	Singleton pregnancy	Natural conception	22.3	NO	NO	NO	Double Stitch	Two	Monofilament	NO	16+6	39+5	Term	1	Vaginal delivery	160	Spontaneous labor	NO	NO	NO	NO	8	9	NO	BOY	3560
Prophylactic Cerclage	36	24.7	4	0	0	3	NO	NO	NO	Singleton pregnancy	Natural conception	15	YES	YES	NO	Double Stitch	Two	Monofilament	NO	12+5	24+3	Preterm	5	Cesarean section	82	Spontaneous labor	NO	NO	NO	YES	5	8	NO	BOY	700
Prophylactic Cerclage	34	30	5	1	0	2	YES	YES	NO	Singleton pregnancy	Natural conception	31.3	NO	NO	NO	Double Stitch	Two	Monofilament	NO	12+3	33+5	Preterm	3	Cesarean section	149	Spontaneous labor	NO	NO	NO	YES	8	9	NO	BOY	2890
Prophylactic Cerclage	34	32.9	2	1	0	0	YES	YES	NO	Singleton pregnancy	Assisted reproductive techniques	22	YES	YES	NO	Single Stitch	One	Monofilament	NO	13+5	33+6	Preterm	3	Cesarean section	141	Spontaneous labor	NO	NO	NO	YES	5	8	NO	BOY	2050
Prophylactic Cerclage	34	29.4	3	1	0	1	YES	YES	NO	Singleton pregnancy	Natural conception	24	NO	NO	NO	Double Stitch	Two	Monofilament	NO	13+4	37+4	Term	1	Cesarean section	168	Spontaneous labor	NO	NO	NO	NO	9	10	NO	GIRL	2400
Prophylactic Cerclage	26	30.8	2	0	0	1	NO	NO	NO	Singleton pregnancy	Natural conception	22	YES	YES	YES	Double Stitch	Two	Monofilament	NO	14+3	38+0	Term	1	Cesarean section	165	Spontaneous labor	NO	NO	NO	NO	9	10	NO	GIRL	3100
Prophylactic Cerclage	28	27.7	1	0	0	0	NO	NO	NO	Singleton pregnancy	Natural conception	18	YES	YES	NO	Double Stitch	Two	Monofilament	NO	14+2	36+3	Preterm	2	Cesarean section	155	Spontaneous labor	NO	NO	NO	NO	8	10	NO	BOY	2600
Prophylactic Cerclage	29	37.4	1	0	0	0	NO	NO	YES	Singleton pregnancy	Assisted reproductive techniques	21.4	YES	NO	NO	Double Stitch	Two	Monofilament	NO	15+1	38+0	Term	1	Cesarean section	160	Spontaneous labor	NO	NO	NO	NO	8	9	NO	GIRL	2900
Prophylactic Cerclage	29	22.5	1	0	0	0	NO	NO	NO	Twin pregnancy	Assisted reproductive techniques	18	YES	YES	YES	Double Stitch	Two	Monofilament	NO	23+6	31+5	Preterm	4	Cesarean section	55	Spontaneous labor	NO	NO	NO	YES	7	9	NO	BOY	1350				7	9	NO	1480	GIRL
Prophylactic Cerclage	38	27.1	1	0	0	0	NO	NO	YES	Singleton pregnancy	Assisted reproductive techniques	16	YES	NO	NO	Double Stitch	Two	Monofilament	NO	22+0	38+3	Term	1	Cesarean section	115	Spontaneous labor	NO	NO	NO	NO	8	9	NO	GIRL	2890
Prophylactic Cerclage	38	21.2	1	0	0	0	NO	NO	YES	Singleton pregnancy	Natural conception	18	NO	YES	NO	Double Stitch	Two	Monofilament	NO	16+4	37+3	Term	1	Cesarean section	146	Spontaneous labor	NO	NO	NO	NO	8	9	NO	GIRL	3210
Prophylactic Cerclage	31	24.9	1	0	0	0	NO	NO	NO	Singleton pregnancy	Assisted reproductive techniques	17.3	YES	YES	NO	Double Stitch	Two	Monofilament	NO	21+3	38+2	Term	1	Cesarean section	118	Spontaneous labor	NO	NO	NO	NO	9	10	NO	BOY	3240
Prophylactic Cerclage	34	19.3	3	2	1	0	YES	YES	NO	Singleton pregnancy	Natural conception	32.2	NO	NO	NO	Double Stitch	Two	Monofilament	NO	14+4	38+2	Term	1	Cesarean section	166	Spontaneous labor	NO	NO	NO	NO	8	9	NO	BOY	3200
Prophylactic Cerclage	33	23.8	1	0	0	0	NO	NO	YES	Singleton pregnancy	Natural conception	5.7	YES	YES	NO	Double Stitch	Two	Monofilament	NO	19+2	38+2	Term	1	Cesarean section	133	Spontaneous labor	NO	NO	NO	NO	7	9	NO	GIRL	2880
Prophylactic Cerclage	38	28.5	1	0	0	0	NO	NO	NO	Twin pregnancy	Assisted reproductive techniques	14	YES	YES	NO	Double Stitch	Two	Monofilament	NO	22+3	36+1	Preterm	2	Cesarean section	96	Spontaneous labor	NO	NO	NO	NO	6	8	NO	BOY	2450				6	8	NO	2600	GIRL
Prophylactic Cerclage	24	25.6	1	0	0	0	NO	NO	NO	Singleton pregnancy	Assisted reproductive techniques	12	YES	YES	YES	Double Stitch	Two	Monofilament	NO	22+2	37+1	Term	1	Cesarean section	104	Spontaneous labor	NO	NO	NO	NO	8	9	NO	GIRL	3100
Prophylactic Cerclage	34	29.3	2	1	0	1	NO	NO	NO	Twin pregnancy	Natural conception	35.3	NO	NO	NO	Double Stitch	Two	Monofilament	NO	14+0	37+1	Term	1	Cesarean section	162	Spontaneous labor	NO	NO	NO	NO	8	9	NO	BOY	2980				8	9	NO	2700	GIRL
Prophylactic Cerclage	35	40.1	1	0	0	0	NO	NO	NO	Singleton pregnancy	Assisted reproductive techniques	17	YES	YES	NO	Double Stitch	Two	Monofilament	NO	23+4	38+0	Term	1	Cesarean section	101	Spontaneous labor	NO	NO	NO	NO	8	9	NO	GIRL	3240
Prophylactic Cerclage	32	28.6	1	0	0	0	NO	NO	NO	Singleton pregnancy	Natural conception	6	YES	YES	YES	Double Stitch	Two	Monofilament	YES	22+6	24+6	Preterm	5	Vaginal delivery	14	Spontaneous labor	NO	NO	NO	NO			YES	BOY	550
Prophylactic Cerclage	33	35.1	1	0	0	0	NO	NO	NO	Singleton pregnancy	Natural conception	16.4	YES	YES	NO	Double Stitch	Two	Monofilament	NO	25+0	39+0	Term	1	Vaginal delivery	98	Spontaneous labor	NO	NO	NO	NO	8	9	NO	GIRL	3400
Prophylactic Cerclage	30	26.5	1	0	0	0	NO	NO	NO	Singleton pregnancy	Natural conception	22	NO	NO	NO	Double Stitch	Two	Monofilament	NO	14+6	39+2	Term	1	Cesarean section	171	Spontaneous labor	NO	NO	NO	NO	7	8	NO	BOY	3250
Prophylactic Cerclage	36	35.2	1	0	0	0	NO	NO	NO	Singleton pregnancy	Assisted reproductive techniques	20	NO	NO	NO	Double Stitch	Two	Monofilament	NO	22+2	38+0	Term	1	Cesarean section	110	Spontaneous labor	NO	NO	NO	NO	8	9	NO	GIRL	2980
Prophylactic Cerclage	31	39.4	1	0	0	0	NO	NO	NO	Singleton pregnancy	Natural conception	5	YES	YES	NO	Double Stitch	Two	Monofilament	NO	24+0	37+1	Term	1	Cesarean section	92	Spontaneous labor	NO	NO	NO	NO	9	10	NO	GIRL	3100
Prophylactic Cerclage	38	22.3	1	0	0	0	NO	NO	NO	Singleton pregnancy	Natural conception	10	YES	NO	NO	Double Stitch	Two	Monofilament	YES	17+3	19+0	Preterm	6	Vaginal delivery	11	Spontaneous labor	NO	NO	NO
