# Supplementary material for: Does suture number matter in transvaginal cervical cerclage? A propensity score-weighted cohort study
Source: Arch Gynecol Obstet. 2026 May 2;313(1):190. doi: 10.1007/s00404-026-08444-w (PMC13135575; doi:10.1007/s00404-026-08444-w)
Supplement: Supplementary file 2 — Supplementary file2 (XLSX 9 KB) [file 404_2026_8444_MOESM2_ESM.xlsx]

## Sheet: Sheet1
Calculated SMDs before vs after IPTW
Variable	SMD before IPTW	SMD after IPTW
Age	0.137	0.015
BMI	0.141	0.104
Prior cervical surgery	0.188	0.097
Prior preterm birth	0.341	0.049
LLETZ/conization	0.181	0.033
Twin pregnancy	0.176	0.075
ART conception	0.168	0.028
Pre-cerclage cervical length	0.006	0.008
Pre-cerclage funneling	0.033	0.012
Cervical dilation at diagnosis	0.014	0.079
Prolapsed membranes beyond external os	0.183	0.002
Gestational age at cerclage	0.601	0.086
Standardized mean differences (SMDs) were used to assess baseline balance between single- and double-suture groups. Values <0.10 were considered indicative of acceptable balance. Post-cerclage cervical length was not included because it was measured after cerclage placement.
