# Supplementary material for: Does suture number matter in transvaginal cervical cerclage? A propensity score-weighted cohort study
Source: Arch Gynecol Obstet. 2026 May 2;313(1):190. doi: 10.1007/s00404-026-08444-w (PMC13135575; doi:10.1007/s00404-026-08444-w)
Supplement: Supplementary file 3 — Supplementary file3 (XLSX 10 KB) [file 404_2026_8444_MOESM3_ESM.xlsx]

## Sheet: Sheet1
Sensitivity analyses for term delivery according to cerclage suture number
Analysis	Term rate Single	Term rate Double	RR	95% CI
Primary cohort	0.739	0.569	0.77	0.57–1.03
Singleton pregnancies	0.895	0.714	0.8	0.65–0.98
Emergency cerclage	0.737	0.481	0.65	0.44–0.96
Prophylactic cerclage	0.75	0.667	0.89	0.49–1.62
RR = relative risk comparing double- versus single-suture cerclage.
Sensitivity analysis of neonatal outcomes restricted to singleton pregnancies
Outcome	Single suture (n=19)	Double suture (n=77)	p-value
Mean birthweight (g)	3129 ± 492	2739 ± 827	0.08
NICU admission	2 (10.5%)	9 (11.7%)	1
Apgar <7 at 5 min	0 (0.0%)	6 (7.8%)	0.33
Neonatal death	0 (0.0%)	0 (0.0%)	—
Analysis restricted to singleton pregnancies to evaluate potential confounding by twin gestations.
